# Supplementary material for: Medical, Surgical, and Combined Approaches in Pediatric Hydatid Liver Disease: A Systematic Review
Source: Pediatr Rep. 2026 Mar 5;18(2):38. doi: 10.3390/pediatric18020038 (PMC13010782; doi:10.3390/pediatric18020038)
Supplement: Supplementary file 1 [file pediatrrep-18-00038-s001.zip]

Archive with 1 entries (1 files):
- pediatrrep-4058730-supplementary.pdf
